# Supplementary material for: Influence of metformin intake on serum vitamin B12 levels in patients with type 2 diabetes mellitus
Source: PLoS One. 2022 Dec 30;17(12):e0279740. doi: 10.1371/journal.pone.0279740 (PMC9803116; doi:10.1371/journal.pone.0279740)
Supplement: S1 File — (XLSX) [file pone.0279740.s001.xlsx]

## Sheet: Sheet1
patient group
b12	folate	mcv
									control group
									b12	folate	mcv
297	7	82							385	9	83
195	5	90							398	8	83
375	6	81							376	9	84
198	4	93							359	8	82
380	7	84							875	9	82
190	3	93							529	7	83
375	6	81							578	10	83
178	3	93							397	8	84
145	3	95							405	9	83
196	4	93							615	8	82
386	6	85							435	9	83
199	5	93							478	8	83
154	4	94							380	9	83
365	6	82							318	8	82
365	6	82							376	9	84
198	3	94							298	8	83
298	5	82							198	6	89
195	4	92							178	5	92
145	4	83							395	7	82
148	4	92							315	8	83
367	6	84							187	8	91
197	4	93							587	9	83
296	6	82							365	10	82
380	7	83							335	8	84
375	7	80							345	8	84
188	3	90							275	9	82
302	7	80							335	9	84
365	6	81							413	8	83
200	3	91							335	9	82
145	5	92							387	8	83
195	5	92							350	8	84
297	5	84							345	8	84
198	3	90							395	7	84
189	4	89							382	8	83
188	5	89							309	8	84
293	5	80
296	6	82
284	7	83
295	7	82
290	6	82
195	4	91
199	3	91
296	6	82
298	7	81
148	4	92
288	7	81
295	5	81
282	7	82
289	7	82
145	3	92
298	6	83
378	6	84
150	3	95
198	4	95
277	6	84
150	4	92
198	3	92
386	8	84
376	8	80
150	4	95
189	4	93
354	5	80
297	8	83
150	4	95
375	7	83
385	6	84
268	6	82
196	4	94
289	7	85
200	6	91
302	6	84
200	4	92
287	7	81
148	4	98
198	3	92
375	6	81
398	7	82
149	3	95
390	7	84
196	4	93
365	6	82
148	4	96
287	6	83
297	6	83
395	7	82
147	4	93
190	4	94
325	7	82
150	4	93
198	3	93
397	7	81
149	4	95
289	5	82
301	6	83
278	7	81
355	8	82
150	3	94
322	7	82
198	3	94
378	6	82
375	7	81
139	4	93
195	5	93
198	5	92
376	7	81
150	4	92
385	6	82
195	3	92
198	4	92
198	3	92
395	7	81
145	4	91
398	7	82
378	8	82
397	7	83
355	6	81
365	6	82
365	7	82
356	6	82
298	6	81
375	7	82

## Sheet: Sheet3
																0
